# Supplementary material for: 3,5-T2—A Janus-Faced Thyroid Hormone Metabolite Exerts Both Canonical T3-Mimetic Endocrine and Intracrine Hepatic Action
Source: Front Endocrinol (Lausanne). 2020 Jan 8;10:787. doi: 10.3389/fendo.2019.00787 (PMC6960127; doi:10.3389/fendo.2019.00787)
Supplement: Supplmentary Data Sheet 1 — Serum concentrations of 3,5-T2 and 3-T1AM (relative to individual concentrations at t = 0 h) for the two kinetic studies administering Liothyronine (T3) to euthyroid volunteers (Figure 5C, upper panel) and hypothyroid patients (Figure 5C, lower panel). [file Data_Sheet_1.xlsx]

## Sheet: Layout
			A			B
			C			D

## Sheet: A
t	1	2	3	4	5	6	7	8	9	10	11	12
-0.5	0.916291	0.49092	0.582874	0.842055	1.09248	0.935533	1.08943	0.658388	2.03973	1.03673	1.27788	0.52316
-0.25	0.685071	0.565542	0.253436	1.38538	1.3212	0.847479	0.806546	1.13511	1.5549	0.770119	0.774277	0.834929
0	1	1	1	1	1	1	1	1	1	1	1	1
0.25	1.09617	0.609677	0.64142	0.973256	1.32107	0.388157	1.5671	1.11093	2.01228	0.571175	1.13913	0.933063
0.5	0.992955	0.754669	1.12045	0.946308	1.24414	0.985672	1.42044	0.948951	1.69812	0.802955	1.12125	0.953745
0.75	1.9687	0.449291	0.836937	1.05354	0.766418	0.845615	1.57884	0.599368	1.01885	0.889405	1.13653	1.0997
1	0.871914	0.45665	0.916754	0.956858	0.922145	0.696469	1.49638	0.57389	0.639302	1.01965	1.28732	0.691455
1.5	0.55114	0.583971	0.946427	0.0736094	0.766444	0.820861	0.839931	0.719879	0.807214	1.03715	0.819663	1.07397
2	1.24334	0.941972	0.907214	2.14657	1.34358	0.616792	1.33119	0.45645	0.581577	1.15323	0.940067	1.48874
2.5	0.918271	0.555654	0.886323	1.10765	0.966347	0.588403	1.51275	0.54008	1.33604	0.737152	0.975347	1.14963
3	0.963701	0.52795	1.06374	1.25788	1.111	0.587909	1.49701	0.562465	1.64428	0.839724	0.987072	1.58206
3.5	1.92683	0.673235	0.999382	1.44062	0.916845	0.675301	1.58225	0.480249	0.944765	1.01232	1.09388	1.03796
4	1.19592	0.745058	0.706261	1.33163	1.02818	0.633273	1.36348	0.550455	0.986549	1.1226	1.10298	0.662617
5	1.1425	0.424237	1.34323	0.334839	1.07778	0.528797	1.24139	0.865688	1.69019	0.975255	0.705876	1.28483
6	0.6242		1.23273	0.477185	1.55112	0.696825	1.92842	0.906677	2.24681	0.871373	0.828198	1.21535
8	0.866312	0.567767	0.929711	0.393824	2.13182	0.347246	1.2172	0.796644	2.19376	0.562236	0.75142	0.976724
12	1.26491	0.532328	1.68084	0.559545	2.61988	0.731399	1.48843	1.14617	3.15068	1.0261	1.20566	0.693345
24	1.9599	0.23784	1.32208	0.854015	1.94754	0.461171	2.229	1.35533	1.56299	1.04799	0.943214	1.2901
48	2.12086	0.362751	0.960757	0.819326	1.47162	0.821074	1.53032	1.56563	1.04475	1.24908	1.16863	0.704475
72	0.942354	0.630209	0.979181	0.867102	1.37699	0.746947	1.45317	1.27673	2.80796	1.28711	1.20711	1.31044
96	1.13596	0.480913	1.13993	0.599768	1.96424	0.91816	1.13688	2.08435	1.90639	0	0.330163	0.885007

## Sheet: B
t	1	2	3	4	5	6	7	8	9	10	11	12
-0.5	nd	1.13706	1.04646	0.928216	0.914629	nd	nd	nd	nd	0.379913	nd	0.734638
-0.25	nd	1.15579	0.782877	0.953298	1.08824	nd	nd	nd	nd	0.604439	nd	0.764988
0	nd	1	1	1	1	nd	nd	nd	nd	1	nd	1
0.25	nd	0.673014	0.985688	1.02416	1.17657	nd	nd	nd	nd	0.205073	nd	1.22818
0.5	nd	0.696604	0.745563	1.2403	1.27913	nd	nd	nd	nd	0.633834	nd	1.11661
0.75	nd	1.0412	0.767173	1.24106	1.22422	nd	nd	nd	nd	0.665572	nd	0.871938
1	nd	0.730275	1.04146	1.01988	0.689104	nd	nd	nd	nd	0.679349	nd	0.64678
1.5	nd	0.970459	1.26869	0.840456	0.891393	nd	nd	nd	nd	0.586247	nd	0.809603
2	nd	0.969578	1.09272	0.803577	1.45475	nd	nd	nd	nd	0.741029	nd	1.22157
2.5	nd	0.978694	0.882004	0.956343	0.908463	nd	nd	nd	nd	0.401345	nd	1.26574
3	nd	1.08305	1.09141	1.14667	0.907492	nd	nd	nd	nd	0.467393	nd	1.01684
3.5	nd	0.900911	0.921674	1.15899	0.872432	nd	nd	nd	nd	0.331714	nd	0.832116
4	nd	0.808321	0.896303	1.10416	0.800603	nd	nd	nd	nd	0.248377	nd	0.172189
5	nd	0.8522	0.852906	1.35068	0.686242	nd	nd	nd	nd	0.64252	nd	0.583523
6	nd	0.661404	0.624505	1.30798	0.671788	nd	nd	nd	nd	0.367713	nd	0.780814
8	nd	0.88647	0.684518	0.926653	0.929136	nd	nd	nd	nd	0.307031	nd	0.855272
12	nd	0.797587	0.567833	1.00619	0.922958	nd	nd	nd	nd	0.588718	nd	0.76205
24	nd	0.71722	0.720371	1.08363	0.771661	nd	nd	nd	nd	0.314061	nd	0.801327
48	nd	0.640093	0.777764	1.20853	0.563947	nd	nd	nd	nd	0.639521	nd	1.29959
72	nd	0.61154	0.70795	1.42378	0.735606	nd	nd	nd	nd	0.181138	nd	0.785432
96	nd	0.691221	0.572394	1.44173	0.804738	nd	nd	nd	nd	0	nd	0.722199

## Sheet: C
t	1	2	3	4	5	6	7	8	9	10	11	12	13	14	15	16	17	18
0	1	1	1	1	1	1	1	1	1	1	1	1	1	1	1	1	1	1
0.5	0.91525	1.71842	1.19886	0.741629	1.09394	0.714691	1.16042	1.06135	0.934629	0.903233	1.03635	0.970669	0.855897	0.943517	0.891625	1.05713	1.08264	1.09834
1	0.860429	1.26592	1.17393	0.792398	1.05542	0.741448	1.13045	0.890509	0.85064	0.975378	0.920462	0	0.845244	0.979541	0.875004	0.887955	1.13172	1.1562
2	0.894118	1.11843	1.14296	0.641989	0.931677	0.748647	1.34535	0.853472	1.06472	1.45006	1.00887	0.952126	0.790171	1.13363	0.911694	0.815167	1.78857	1.35787
3	0.819551	1.09689	1.09425	0.648894	0.990667	0.659467	1.28423	0.849617	0.80959	1.66944	1.00157	0.756921	0.680995	1.39134	0.606589	0.692079	1.6305	1.70185
4	0.730943	1.12151	1.26114	0.812044	0.542071	0.641887	1.66535	0.901343	1.10088	1.51798	0.987426	0.51987	0.682162	1.44634	0.738028	0.747759	1.3327	2.31542
5	0.906995	1.22907	0.989192	0.861139	0.84359	0.636229	1.80045	1.00972	1.29551	1.45828	0.920364	0.877863	0.802571	1.46645	1.30727	0.764982	1.27803	2.30759
6	0.445935	1.24716	1.0271	0.853292	0.979858	0.500393	1.58399	1.20535	1.20872	1.47647	0.837861	0.751165	0.714693	1.48232	1.1105	0.75736	1.18384	2.3875
7	0.551827	1.30769	1.15328	1.08716	1.07622	0.545024	1.61673	1.05462	1.48361	1.57206	0.892188	0.796317	0.712329	1.37417	1.39338	0.732657	1.30247	1.82021
8	1.39327	1.3452	1.68025	0.903053	1.0142	0.515746	1.4762	0.93363	1.75587	1.36716	0.98769	0.807899	0.653717	1.3363	1.27496	0.716956	1.28402	1.8644

## Sheet: D
t	1	2	3	4	5	6	7	8	9	10	11	12	13
0	nd	1	1	1	1	1	nd	1	1	1	nd	nd	1
0.5	nd	1.09154	1.01549	1.13587	0.921873	1.63638	nd	0.525096	0.769996	1.38125	nd	nd	0.396517
1	nd	1.07381	0.810737	1.06193	0.920996	1.61766	nd	1.0185		1.48079	nd	nd	1.71164
2	nd	0.972084	0.785217	1.11513	0.844793	1.65911	nd	0.906886	0.416846	1.37862	nd	nd	1.1307
3	nd	0.977542	0.621369	0.999664	0.802325	0.706532	nd	2.5549	0.739095	1.45769	nd	nd	1.52035
4	nd	0.508249	0.694542	1.08469	0.858974	1.31219	nd	2.57451	0.777532	0.974436	nd	nd	1.8143
5	nd	0.906857	0.717914	1.09225	0.713552	1.05109	nd	2.42176	0.805435	0.752534	nd	nd	2.22014
6	nd	0.906857	1.69792	1.11065	0.592955	1.19709	nd	3.36513	0.597946	0.570291	nd	nd	1.88143
7	nd	0.907187	1.55945	1.19485	0.627857	1.40439	nd	3.271	0.338501	0.836122	nd	nd	1.84175
8	nd	0.978148	1.50074	1.15708	0.5959	1.59143	nd	3.11943	0.339849	0.579523	nd	nd	1.24026
