# Supplementary material for: 3,5-T2—A Janus-Faced Thyroid Hormone Metabolite Exerts Both Canonical T3-Mimetic Endocrine and Intracrine Hepatic Action
Source: Front Endocrinol (Lausanne). 2020 Jan 8;10:787. doi: 10.3389/fendo.2019.00787 (PMC6960127; doi:10.3389/fendo.2019.00787)
Supplement: Supplmentary Data Sheet 2 — Serum concentrations of 3,5-T2 and 3-T1AM for each individual receiving Liothyronine in the two kinetic studies presented in Figure 6. Upper panel (A): 12 euthyroid volunteers with blood drawn over 72 h; lower panel (B): 18 hypothyroid patients with blood drawn over 8 h. [file Data_Sheet_2.xlsx]

## Sheet: A - 3,5-T2
1	2	3	4	5	6	7	8	9	10	11	12
0.37	0.37	0.35	0.43	0.7	0.79	0.43	0.41	0.54	0.36	0.6	0.12
0.27	0.43	0.15	0.7	0.85	0.72	0.32	0.7	0.41	0.26	0.36	0.19
0.4	0.76	0.6	0.51	0.64	0.85	0.39	0.62	0.26	0.34	0.47	0.22
0.44	0.46	0.38	0.49	0.85	0.33	0.62	0.69	0.53	0.2	0.53	0.21
0.4	0.58	0.67	0.48	0.8	0.83	0.56	0.59	0.45	0.28	0.53	0.21
0.79	0.34	0.5	0.53	0.49	0.72	0.62	0.37	0.27	0.31	0.53	0.24
0.35	0.35	0.55	0.49	0.59	0.59	0.59	0.35	0.17	0.35	0.6	0.15
0.22	0.45	0.56	0.04	0.49	0.69	0.33	0.44	0.21	0.36	0.38	0.24
0.5	0.72	0.54	1.09	0.86	0.52	0.52	0.28	0.15	0.4	0.44	0.33
0.37	0.42	0.53	0.56	0.62	0.5	0.6	0.33	0.35	0.25	0.46	0.26
0.39	0.4	0.63	0.64	0.71	0.5	0.59	0.35	0.43	0.29	0.46	0.35
0.77	0.51	0.6	0.73	0.59	0.57	0.62	0.3	0.25	0.35	0.51	0.23
0.48	0.57	0.42	0.68	0.66	0.54	0.54	0.34	0.26	0.39	0.52	0.15
0.46	0.32	0.8	0.17	0.69	0.45	0.49	0.53	0.45	0.33	0.33	0.29
0.25		0.73	0.24	0.99	0.59	0.76	0.56	0.59	0.3	0.39	0.27
0.35	0.43	0.55	0.2	1.36	0.29	0.48	0.49	0.58	0.19	0.35	0.22
0.51	0.41	1	0.28	1.68	0.62	0.59	0.71	0.83	0.35	0.57	0.15
0.78	0.18	0.79	0.43	1.25	0.39	0.88	0.84	0.41	0.36	0.44	0.29
0.85	0.28	0.57	0.42	0.94	0.69	0.6	0.97	0.28	0.43	0.55	0.16
0.38	0.48	0.58	0.44	0.88	0.63	0.57	0.79	0.74	0.44	0.57	0.29
0.45	0.37	0.68	0.3	1.26	0.78	0.45	1.29	0.5		0.15	0.2

## Sheet: B - 3,5-T2
1	2	3	4	5	6	7	8	9	10	11	12	13	14	15	16	17	18
	1.8	0.57		1.06	0.72	1.1	1.02	0.72	1.21	1.13	0.51	0.83	0.85	0.71	0.74	0.79
1.13	0.89	0.56	1.6	1.16	0.81	1.11	0.96	0.66	1.05	1.75	0.43	0.72	0.89	0.53	0.74	0.67
0.6	1.04	0.76	1.34	1.27	0.53	1.02	0.87	0.64	1.02	1.11	0.93	0.97	1.09	0.47	0.75	0.73	0.99
0.94	0.53	0.56	0.93	0.93	0.83	1.14	0.92		1.04	1.1	0.69	0.73	0.67	0.5	1.23	0.98	0.82
1.27	0.65	0.64	1.08	1.17	0.56	0.95	0.94	0.35	1.16	1.28	0.74	0.83	1.13	0.59	0.73	1.06	1.24
0.58	0.63	0.86	1.84	0.94	1.29	0.96	0.93	0.88	0.86	1.28	0.72		1.01	0.44	0.64	1.08	0.83
0.5	0.57	0.44	2.03	1.29	0.77	1.11	0.93	0.98	0.96	1.04	0.47	1.01	0.68	0.5	0.66	0.76	0.88
0.46	0.97	0.53	1.5	1.41	0.55	1.29	0.99	0.91	0.87	1.07	0.46	0.86	0.64	0.44	0.7	0.82	0.97
0.43	0.72	0.52	1.6	1.36	0.57	1.26	0.83	0.83	0.94	0.95		0.85	0.67	0.44	0.59	0.86	1.02
0.45	0.63	0.51	1.3	1.2	0.58	1.5	0.79	1.04	1.4	1.05	0.45	0.8	0.77	0.45	0.54	1.36	1.2
0.41	0.62	0.48	1.31	1.27	0.51	1.43	0.79	0.79	1.61	1.04	0.36	0.69	0.95	0.3	0.46	1.24	1.5
0.37	0.63	0.56	1.64	0.7	0.5	1.85	0.84	1.08	1.46	1.02	0.25	0.69	0.98	0.37	0.5	1.01	2.04
0.46	0.69	0.44	1.74	1.08	0.49	2	0.94	1.27	1.41	0.95	0.41	0.81	1	0.65	0.51	0.97	2.03
0.22	0.7	0.45	1.73	1.26	0.39	1.76	1.12	1.18	1.42	0.87	0.35	0.72	1.01	0.55	0.5	0.9	2.1
0.28	0.74	0.51	2.2	1.38	0.42	1.8	0.98	1.45	1.52	0.92	0.38	0.72	0.93	0.7	0.49	0.99	1.6
0.7	0.76	0.74	1.83	1.3	0.4	1.64	0.87	1.72	1.32	1.02	0.38	0.66	0.91	0.64	0.48	0.98	1.64

## Sheet: A - T1AM
1	2	3	4	5	6	7	8	9	10	11	12
6.4	14	7.2	11.9	13.5	0.9	6.2	0	1.8	9.5	0	6.3
3.7	12.1	9.2	12.5	12.4	1.6	3.8	0	1	15.8	0	8.3
5	8.2	9.1	12.8	14.6	0.8	2.2	0	0	3.2	0	10.2
5.2	8.4	6.9	15.5	15.9	0.8	2.3	0	0	10	0	9.2
4.5	12.6	7.1	15.5	15.2	1.7	1.8	0	1.3	10.5	0	7.2
4.9	8.9	9.6	12.8	8.6	1.8	0.3	0	2.5	10.7	0	5.4
6.7	11.8	11.7	10.5	11.1	1.7	2.2	0	0	9.3	0	6.7
5.6	11.8	10.1	10	18.1	2.4	3.6	0	0	11.7	0	10.1
2.5	11.9	8.1	12	11.3	1.6	0.8	0	0	6.3	0	10.5
5.1	13.1	10.1	14.3	11.3	0	1.8	0	0	7.4	0	8.4
5.4	10.9	8.5	14.5	10.8	0	5.6	0	0	5.2	0	6.9
6.2	9.8	8.3	13.8	9.9	0	6.3	0	0.7	3.9	0	1.4
6.5	10.3	7.9	16.9	8.5	0	6.3	0	0	10.1	0	4.8
0.5	8	5.8	16.4	8.3	0	0.5	0	0	5.8	0	6.5
2.1	10.7	6.3	11.6	11.5	0	1.6	0	0	4.8	0	7.1
3.6	9.7	5.2	12.6	11.5	0	0.6	0	0.3	9.3	0	6.3
3.9	8.7	6.6	13.5	9.6	0	0	0	0	5	0	6.6
2	7.8	7.2	15.1	7	0	0.3	0	0	10.1	0	10.8
3.3	7.4	6.5	17.8	9.1	2.1	0	0	0	2.9	0.4	6.5
4.1	8.4	5.3	18	10	1.1	3.6	0	0	0	0.4	6
6.2	13.8	9.6	11.6	11.4	1.4	3.6	0	2.8	6	0	6.1

## Sheet: B - T1AM
1	2	3	4	5	6	7	8	9	10	11	12	13	14	15	16	17	18
0	2.9	8.1	0	12.1	12	19.6	13	1.2	4.7	4	10.1	9.3	2	9.7	5	2.2	2.9
4.6	0	6.7	0	14.3	6	14.9	12.5	3.5	5.3	5	8	7.1	2	4.7	4.4	3.3	4.4
5	0	1.9	0	10.5	3	16.8	12.8	2.4	2.3	5.4	7.3	8.5	3.8	4.7	9.4	6.6	2.5
5.1	0	1.2	1	12.9	5.3	17.1	13.1	0	3.3	5.6	8.4	6.8	2.6	4.9	5.9	7.4	1.2
13.6	0.2	0.5	0.9	14.1	5.8	14.1	14.1	6.3	3.9	3.6	8.2	7.5	7.6	5.2	7.8	5.4	1.1
6.9	0.2	1.4	0.4	9.1	6	15.7	13	7.1	4.1	1.3	8.7	0	3.8	0	4.9	0.9	1.5
8.1	0	2.1	0	11.8	7.1	14.9	10.8	4.6	4.7	3.1	9.5	7	1.7	6.6	3.8	1.8	1
6.3	0	2.6	4.7	12.9	7.3	16.9	10	7.6	5.9	1.6	7.4	9.7	1.9	4.8	1.5	5.7	2
6.4	0	1.6	4.8	12.7	5.8	15.8	10	7.5	4.3	3.2	0	10.4	1.3	4.7	6.5	7.3	0
3.8	0	0	1.7	11.5	5.6	16.6	9.1	7.7	3.7	2.8	4	9.7	1.4	0.7	4.3	6.4	0.1
3.7	0.4	0.2	2.3	11.6	4.4	14.8	8.7	3.3	3.3	7.9	7.1	10.3	3.9	1.8	5.7	3.2	0.5
1.2	0.8	1.7	3.1	6	5	16.1	9.3	6.1	4.3	8	7.4	6.9	0.4	0	6.8	0.9	0
1.1	0	1.1	2.5	10.7	5.1	16.2	7.7	4.9	4.7	7.5	7.7	5.3	1.2	6.2	8.4	0.9	0.1
1.2	0	0.8	3.4	10.7	12.1	16.5	6.4	5.5	3.5	10.4	5.7	4	2.9	3	7.1	1.2	1.6
3	0	0	3.8	10.7	11.1	17.7	6.8	6.5	3.5	10.2	3.2	5.9	1.4	3.3	6.9	1.7	0
1.3	1.4	0	1.5	11.6	10.7	17.2	6.4	7.3	3.2	9.7	3.2	4.1	0	3.2	4.7	3.2	0.5
